# Supplementary material for: Changes of urinary immunity and microbiome after intravesical BCG therapy and their association with outcomes in NMIBC
Source: Explor Target Antitumor Ther. 2026 Apr 13;7:1002365. doi: 10.37349/etat.2026.1002365 (PMC13087446; doi:10.37349/etat.2026.1002365)
Supplement: Supplementary file 2 [file 1002365_sup_2.xlsx]

## Sheet: Table S1
Supplementary Table S1. Median [IQR] summaries of urinary immune transcript markers at each time point (Before TURBT, Before BCG, After BCG, and Three months).
Marker	Timepoint	n	median_IQR	median	q1	q3
PD-L1	Before TUR	17	2.2 [0.97, 3.3]	2.2	0.97	3.3
PD-L1	Before BCG	21	2.8 [1.5, 4.1]	2.8	1.5	4.1
PD-L1	After BCG	21	7.2 [4.8, 11]	7.2	4.8	11
PD-L1	Three months	17	5.9 [3.3, 9.9]	5.9	3.3	9.9
PD-L2	Before TUR	17	0.68 [0, 1.5]	0.68	0	1.5
PD-L2	Before BCG	21	1.3 [0, 2.9]	1.3	0	2.9
PD-L2	After BCG	21	4 [3.1, 7.3]	4	3.1	7.3
PD-L2	Three months	17	0 [0, 2.4]	0	0	2.4
CD33	Before TUR	17	0.045 [0.018, 0.091]	0.045	0.018	0.091
CD33	Before BCG	21	0.085 [0.057, 0.19]	0.085	0.057	0.19
CD33	After BCG	21	0.13 [0.1, 0.18]	0.13	0.1	0.18
CD33	Three months	17	0.11 [0.038, 0.24]	0.11	0.038	0.24
CD200	Before TUR	17	0.091 [0.044, 0.27]	0.091	0.044	0.27
CD200	Before BCG	21	0.29 [0.23, 0.44]	0.29	0.23	0.44
CD200	After BCG	21	0.52 [0.29, 0.84]	0.52	0.29	0.84
CD200	Three months	17	0.3 [0.091, 0.52]	0.3	0.091	0.52

## Sheet: Table S2
Supplementary Table S2. Mapping of data scale, normalization, and transformations used in each analysis.
Output	Question	Input data	Normalization	Transformation	Distance	Model/Test	Covariates/Random effects	Multiple testing	Software & version
Figure 1	Study design and sampling schedule.	Clinical cohort and urine collection time points.	N/A	N/A	N/A	N/A (schematic).	N/A	N/A	Illustration software (see manuscript).
Table 1	Baseline characteristics of the cohort.	Clinical variables at enrollment.	N/A	N/A	N/A	Descriptive statistics (median/IQR or n/%).	N/A	N/A	R (see session info).
Figure 2; Table 2	Longitudinal changes in urinary immune transcripts across time points.	Urine sediment mRNA expression (ΔCt normalized to GAPDH).	Housekeeping gene normalization (ΔCt).	ΔCt scale (no additional transform).	N/A	Nonparametric group tests across time points and post hoc pairwise comparisons (as implemented in analysis).	Repeated-measures structure handled as implemented (see main Methods).	BH-adjusted q values where applicable.	R (analysis scripts; see session info).
Figure 3A (alpha diversity; total read count)	Do alpha diversity (Shannon) and total read counts differ across time points?	Phylum-level count table from level-2.csv (taxa columns beginning with k__Bacteria;).	None for Shannon; totals are row sums of the count table.	None.	N/A	Kruskal–Wallis across time points; pairwise Wilcoxon rank-sum tests with BH correction (rstatix).	None in this analysis script.	BH for pairwise tests.	R; vegan (diversity), rstatix (kruskal_test/pairwise_wilcox_test), ggplot2.
Figure 3B (beta diversity)	Does community composition differ across time points?	Same phylum-level count table from level-2.csv.	Total-sum scaling to relative abundance per sample.	None beyond relative abundance scaling.	Bray–Curtis dissimilarity (vegan::vegdist).	PERMANOVA (vegan::adonis2) with 999 permutations; dispersion check via betadisper/permutest; PCoA via ape::pcoa and 95% normal ellipses.	Permutation strata as implemented in script (strata = ID).	N/A (single global test).	R; vegan (vegdist/adonis2/betadisper), ape (pcoa), ggplot2.
Figure 4	How do relative abundances of dominant taxa and balance indices change over time?	Taxonomic profiles summarized at phylum and genus levels (relative abundance) and predefined balances (log-ratio indices).	Relative abundance derived by total-sum scaling.	Relative abundance: none; balances: log-ratio (with pseudocount as implemented).	N/A	Time-point comparisons using nonparametric group tests and post hoc pairwise tests (as implemented).	None in the primary descriptive comparisons.	BH where multiple pairwise tests are performed.	R (analysis scripts; see session info).
Figure 5; Supplementary Table S3	Are immune transcripts associated with microbiome features over time (immune–microbiome coupling)?	Immune ΔCt values and microbiome compositional features (taxa and balances).	Microbiome: relative abundance / compositional framework as implemented.	Taxa features: clr; balance features: ilr / predefined balances (Bal_); per manuscript Methods.	N/A	Linear mixed-effects models (random intercept: patient) across immune–microbiome pairs.	Random intercept for patient; additional fixed effects as implemented.	BH-adjusted q values (exploratory FDR threshold q < 0.10).	R; mixed-model packages (see session info); full results in Supplementary Table S3.
Table 3; Figure 6	Are microbiome features associated with RFS/PFS/OS (exploratory survival analyses)?	Per-patient microbiome features at specified time points (balances/log-ratios and taxon features) and time-to-event outcomes.	Compositional features as defined (balances/clr).	Balances: log-ratio; taxa features: clr (as implemented for inferential analyses).	N/A	Univariable Cox proportional hazards models for each feature and endpoint; exploratory reporting.	Univariable (no covariates) in the primary table.	Exploratory FDR control (BH) as stated in manuscript for multi-feature screening.	R; survival (Cox models) and related packages (see session info).
Supplementary Table (survival sensitivity); Supplementary Figure Sy (LOO influence)	Sensitivity analyses for underpowered survival models (estimate instability and minimal confounding adjustment).	Three-month post-BCG features (Post_Bal_FB, Post_clr_*), PFS time/event, and minimal risk covariate (high_risk).	As defined for each feature (log-ratio/clr).	Adjusted Cox (+ high_risk), Firth-penalized Cox, LOO refits, bootstrap (1,000 iterations) as implemented.	N/A	Cox (univ/adjusted), Firth penalized Cox, leave-one-out influence, bootstrap percentile intervals.	high_risk in adjusted models; LOO excludes one participant per refit.	N/A (small set of prespecified features).	R (analysis scripts); outputs provided as Supplementary Table and Figure.
This table provides a figure-/table-level summary of the microbiome and immune analyses, documenting the input data scale (e.g., ASV/taxon count table or relative abundance), normalization (e.g., total-sum scaling), and transformations applied (none, predefined log-ratio balances, clr, or ilr), together with the corresponding distance metrics (for β-diversity), statistical tests/models (e.g., Kru…

## Sheet: Table S3
Supplemental TableS3. mRNA expression levels of immune cells in urine at each of four time point
Target	RNA Expression in Urine sediments		Pre-TURBT	Before-BCG	After-BCG	3 Months
MDSC	CD14	Mean ± SD	2.7 ± 3.5	5.1 ± 9.8	1.8 ± 1.6	4.2 ± 5.3
		P value (vs base line)	base line	0.37	0.32	0.45
	ITGAM(CD11b)	Mean ± SD	0.69 ± 1.0	0.46 ± 0.27	0.49 ± 0.40	0.40 ± 0.25
		P value (vs base line)	base line	0.54	0.67	0.42
Pan-T lymphocyte	CD3E	Mean ± SD	0.097 ± 0.15	0.024 ± 0.044	0.10 ± 0.15	0.37 ± 0.93
		P value (vs base line)	base line	0.16	0.48	0.057
Treg	FOXP3	Mean ± SD	2.0 ± 4.5	0.51 ± 1.2	1.6 ± 2.6	2.4 ± 7.5
		P value (vs base line)	base line	0.53	0.51	1
	CD25	Mean ± SD	110 ± 130	180 ± 670	180 ± 670	19 ± 27
		P value (vs base line)	base line	0.15	0.15	0.14
Neutrophil	Elastase-1	Mean ± SD	2.0 ± 2.9	4.0 ± 3.9	2.9 ± 2.4	1.8 ± 3.3
		P value (vs base line)	base line	0.072	0.67	0.85
Immune checkpoint	PD-1	Mean ± SD	1.4 ± 1.9	2.0 ± 4.1	2.1 ± 2.2	4.4 ± 14
		P value (vs base line)	base line	0.45	0.37	0.71
	CTLA4	Mean ± SD	1.8 ± 3.5	0.34 ± 0.54	2.3 ± 3.2	0.97 ± 2.7
		P value (vs base line)	base line	0.21	0.41	0.68
Mean ± SD ΔCt values for CD14, CD11b (ITGAM), CD3E, FOXP3, Treg-associated marker (CD25/ISG20), Elastase-1, PD-1, and CTLA4 in urine sediment at each of four time points (before TURBT, before BCG, after BCG, and 3 months after BCG). P values are from paired Wilcoxon signed-rank tests comparing each time point to the pre-TURBT baseline. MDSC, myeloid-derived suppressor cell; Treg, regulatory T cel…

## Sheet: Table S4
Supplementary Table S4. Mixed-effects model results for immune–microbiome associations
term	estimate	std.error	statistic	df	p.value	conf.low	conf.high	marker	feature	p.adj.marker	q.value
Bal_inflam	-0.11	0.0628994	-1.67852	56.8522	0.099	-0.23	0.02	PDL1	Bal_inflam	0.25	0.388235
Bal_inflam	-0.038	0.0592173	-0.643354	55.0429	0.52	-0.16	0.081	PDL2	Bal_inflam	0.6625	0.736364
Bal_inflam	0.0004	0.00129338	0.312752	57.895	0.76	-0.0022	0.003	CD33	Bal_inflam	0.876923	0.871698
Bal_inflam	-0.00018	0.00452731	-0.0386646	57.9911	0.97	-0.0092	0.0089	CD204	Bal_inflam	0.99	0.99
Bal_FB	-0.061	0.0740589	-0.817955	57.3574	0.42	-0.21	0.088	PDL1	Bal_FB	0.6	0.713514
Bal_FB	0.06	0.0687329	0.879691	57.3734	0.38	-0.077	0.2	PDL2	Bal_FB	0.6625	0.713514
Bal_FB	-0.00049	0.00147675	-0.329815	55.486	0.74	-0.0034	0.0025	CD33	Bal_FB	0.876923	0.871698
Bal_FB	-0.0057	0.00509451	-1.11073	54.7512	0.27	-0.016	0.0046	CD204	Bal_FB	0.45	0.623077
Bal_BF	0.061	0.0740589	0.817955	57.3574	0.42	-0.088	0.21	PDL1	Bal_BF	0.6	0.713514
Bal_BF	-0.06	0.0687329	-0.879691	57.3734	0.38	-0.2	0.077	PDL2	Bal_BF	0.6625	0.713514
Bal_BF	0.00049	0.00147675	0.329815	55.486	0.74	-0.0025	0.0034	CD33	Bal_BF	0.876923	0.871698
Bal_BF	0.0057	0.00509451	1.11073	54.7512	0.27	-0.0046	0.016	CD204	Bal_BF	0.45	0.623077
Bal_PF	-0.1	0.0629069	-1.66126	56.8097	0.1	-0.23	0.021	PDL1	Bal_PF	0.25	0.388235
Bal_PF	-0.038	0.059204	-0.635123	55.0147	0.53	-0.16	0.081	PDL2	Bal_PF	0.6625	0.736364
Bal_PF	0.00041	0.00129301	0.320134	57.8874	0.75	-0.0022	0.003	CD33	Bal_PF	0.876923	0.871698
Bal_PF	-4.5e-05	0.00452636	-0.00996723	57.9882	0.99	-0.0091	0.009	CD204	Bal_PF	0.99	0.99
Bal_PB	-0.13	0.0582904	-2.3055	57.0765	0.025	-0.25	-0.018	PDL1	Bal_PB	0.09375	0.25
Bal_PB	0.0066	0.0566394	0.117024	57.8555	0.91	-0.11	0.12	PDL2	Bal_PB	0.975	0.975
Bal_PB	3.30E-05	0.00121404	0.0272679	55.9375	0.98	-0.0024	0.0025	CD33	Bal_PB	0.98	0.99
Bal_PB	-0.0039	0.00419556	-0.928121	54.8876	0.36	-0.012	0.0045	CD204	Bal_PB	0.490909	0.713514
Bal_Actino_vs_others	-0.22	0.0782489	-2.86073	57.5022	0.0059	-0.38	-0.067	PDL1	Bal_Actino_vs_others	0.0295	0.0885
Bal_Actino_vs_others	-0.12	0.0759598	-1.62486	57.586	0.11	-0.28	0.029	PDL2	Bal_Actino_vs_others	0.45	0.388235
Bal_Actino_vs_others	-0.002	0.00163138	-1.22791	54.5007	0.22	-0.0053	0.0013	CD33	Bal_Actino_vs_others	0.625	0.6
Bal_Actino_vs_others	-0.011	0.00562543	-1.97934	55.1879	0.053	-0.022	0.00014	CD204	Bal_Actino_vs_others	0.165	0.342
Bal_FA	0.22	0.0738769	2.93483	56.6038	0.0048	0.069	0.36	PDL1	Bal_FA	0.0295	0.0885
Bal_FA	0.12	0.0721068	1.63486	57.4733	0.11	-0.026	0.26	PDL2	Bal_FA	0.45	0.388235
Bal_FA	0.0019	0.00154872	1.20895	54.3522	0.23	-0.0012	0.005	CD33	Bal_FA	0.625	0.6
Bal_FA	0.01	0.0053406	1.94676	54.9222	0.057	-0.00031	0.021	CD204	Bal_FA	0.165	0.342
Bal_BA	0.19	0.0595404	3.19075	56.9298	0.0023	0.071	0.31	PDL1	Bal_BA	0.0295	0.0885
Bal_BA	0.032	0.0598979	0.539566	57.3791	0.59	-0.088	0.15	PDL2	Bal_BA	0.680769	0.769565
Bal_BA	0.0016	0.00126353	1.27899	55.1875	0.21	-0.00092	0.0041	CD33	Bal_BA	0.625	0.6
Bal_BA	0.011	0.00423822	2.61326	55.2318	0.012	0.0026	0.02	CD204	Bal_BA	0.09	0.144
Bal_PA	0.056	0.0741907	0.750216	53.1832	0.46	-0.093	0.2	PDL1	Bal_PA	0.6	0.726316
Bal_PA	0.054	0.0692172	0.781176	54.8735	0.44	-0.085	0.19	PDL2	Bal_PA	0.6625	0.713514
Bal_PA	0.0023	0.00148434	1.54525	57.4896	0.13	-0.00068	0.0053	CD33	Bal_PA	0.625	0.410526
Bal_PA	0.0096	0.00513958	1.8736	57.1621	0.066	-0.00066	0.02	CD204	Bal_PA	0.165	0.36
Bal_Staph_vs_Cory	0.015	0.0521547	0.291409	57.9747	0.77	-0.089	0.12	PDL1	Bal_Staph_vs_Cory	0.825	0.871698
Bal_Staph_vs_Cory	-0.031	0.0483178	-0.646913	57.8895	0.52	-0.13	0.065	PDL2	Bal_Staph_vs_Cory	0.6625	0.736364
Bal_Staph_vs_Cory	0.00057	0.00104163	0.55017	57.3545	0.58	-0.0015	0.0027	CD33	Bal_Staph_vs_Cory	0.876923	0.769565
Bal_Staph_vs_Cory	0.0058	0.00358034	1.62649	57.6786	0.11	-0.0013	0.013	CD204	Bal_Staph_vs_Cory	0.235714	0.388235
Bal_Entero_vs_Cory	0.046	0.0747026	0.620128	55.2309	0.54	-0.1	0.2	PDL1	Bal_Entero_vs_Cory	0.623077	0.736364
Bal_Entero_vs_Cory	0.058	0.0689391	0.846542	54.5372	0.4	-0.08	0.2	PDL2	Bal_Entero_vs_Cory	0.6625	0.713514
Bal_Entero_vs_Cory	0.0028	0.00141869	1.98414	52.1429	0.053	-3.2e-05	0.0057	CD33	Bal_Entero_vs_Cory	0.625	0.342
Bal_Entero_vs_Cory	0.014	0.0047624	3.0409	52.3103	0.0037	0.0049	0.024	CD204	Bal_Entero_vs_Cory	0.0555	0.0885
Bal_Entero_vs_Staph	0.0061	0.0504371	0.120637	57.9807	0.9	-0.095	0.11	PDL1	Bal_Entero_vs_Staph	0.9	0.975
Bal_Entero_vs_Staph	0.072	0.0458775	1.56168	55.9944	0.12	-0.02	0.16	PDL2	Bal_Entero_vs_Staph	0.45	0.4
Bal_Entero_vs_Staph	0.0008	0.00099951	0.803085	56.2693	0.43	-0.0012	0.0028	CD33	Bal_Entero_vs_Staph	0.876923	0.713514
Bal_Entero_vs_Staph	0.0017	0.0035061	0.48462	56.1691	0.63	-0.0053	0.0087	CD204	Bal_Entero_vs_Staph	0.7875	0.804255
Cory_nb	-0.12	0.077948	-1.48958	52.9812	0.14	-0.27	0.04	PDL1	Cory_nb	0.3	0.42
Cory_nb	-0.06	0.0732836	-0.823807	52.8799	0.41	-0.21	0.087	PDL2	Cory_nb	0.6625	0.713514
Cory_nb	-0.001	0.00161066	-0.618322	57.6112	0.54	-0.0042	0.0022	CD33	Cory_nb	0.876923	0.736364
Cory_nb	-0.011	0.00546163	-2.09376	58	0.041	-0.022	-0.0005	CD204	Cory_nb	0.165	0.342
Staph_nb	-0.055	0.0640586	-0.854211	57.5848	0.4	-0.18	0.074	PDL1	Staph_nb	0.6	0.713514
Staph_nb	-0.094	0.0581156	-1.61103	55.3668	0.11	-0.21	0.023	PDL2	Staph_nb	0.45	0.388235
Staph_nb	0.0003	0.00127917	0.230821	55.4672	0.82	-0.0023	0.0029	CD33	Staph_nb	0.878571	0.911111
Staph_nb	0.0017	0.00446742	0.380041	55.0827	0.71	-0.0073	0.011	CD204	Staph_nb	0.819231	0.871698
Entero_nb	-0.046	0.0647219	-0.71206	53.5852	0.48	-0.18	0.084	PDL1	Entero_nb	0.6	0.736364
Entero_nb	-0.00057	0.0606405	-0.00939805	54.8124	0.99	-0.12	0.12	PDL2	Entero_nb	0.99	0.99
Entero_nb	0.0015	0.0013072	1.16973	57.8144	0.25	-0.0011	0.0041	CD33	Entero_nb	0.625	0.623077
Entero_nb	0.0042	0.00459078	0.91957	57.8331	0.36	-0.005	0.013	CD204	Entero_nb	0.490909	0.713514
This table contains the complete set of linear mixed-effects model estimates used in Figure 5, including the coefficient (β), nominal P value, and Benjamini–Hochberg adjusted q value (exploratory FDR threshold q < 0.10) for each immune marker–microbiome feature pair. Microbiome features include predefined phylum-level log-ratio balances (Bal_) and taxon-specific log-abundances (_nb).

## Sheet: Table S5
Supplementary Table S5. Sensitivity analyses for exploratory associations between three-month post-BCG urinary microbiome features and progression free survival (PFS).
Feature	Definition	n	Events	Univariable Cox HR (95% CI)	Univariable Cox P	Adjusted Cox* HR (95% CI)	Adjusted Cox* P	Firth penalized Cox* HR	Firth penalized Cox* P	LOO HR range†	LOO sign flip†	Bootstrap HR median (2.5–97.5%)‡	Bootstrap n‡
Post_Bal_FB	Three-month post-BCG Firmicutes/Bacteroidetes log-ratio (pseudocount=1)	13	4	1.5 (0.84–2.5)	0.18	1.8 (0.9–3.5)	0.1	1.5	0.064	1.5–3.7	No	1.8 (0.63–1.7e+59)	991
Post_clr_Corynebacterium	Three-month post-BCG Corynebacterium clr (pseudocount=1; clr across selected genera)	13	4	0.63 (0.35–1.1)	0.12	0.59 (0.31–1.1)	0.12	0.62	0.11	0.26–0.73	No	0.5 (1.8e-14–1.5)	990
Post_clr_Enterobacteriaceae	Three-month post-BCG Enterobacteriaceae clr (pseudocount=1; clr across selected genera)	13	4	1.1 (0.73–1.7)	0.61	1.1 (0.73–1.7)	0.6	1.1	0.6	0.87–1.4	Yes	1.1 (8.8e-04–4.6e+02)	992
Univariable Cox proportional hazards models and minimally adjusted models were fitted for each feature. The adjusted Cox model included a binary clinical risk covariate high_risk defined by pathologic stage (Ta = low risk; non-Ta [e.g., T1/Tis] = high risk). To mitigate small-sample bias and potential separation, Firth-penalized Cox models were also fitted. Leave-one-out (LOO) influence analyses …
Microbiome features were computed at three months post-BCG; Post_Bal_FB is log((Firmicutes + 1)/(Bacteroidetes + 1)), and clr features use a pseudocount of 1.
